# Supplementary material for: Combined Electrochemical, Raman Analysis and Machine Learning Assessments of the Inhibitive Properties of an 1,3,4-Oxadiazole-2-Thiol Derivative against Carbon Steel Corrosion in HCl Solution
Source: Materials (Basel). 2022 Mar 17;15(6):2224. doi: 10.3390/ma15062224 (PMC8950990; doi:10.3390/ma15062224)
Supplement: Supplementary file 1 [file materials-15-02224-s001.zip]

Archive with 1 entries (1 files):
- materials-1559394-supplementary.pdf
